# Supplementary material for: Comparison of the effects of different physical stimulation therapies on reducing upper limb spastic paralysis and motor dysfunction in stroke survivors after stroke: a network meta-analysis of randomized controlled trials
Source: Front Neurol. 2025 Apr 15;16:1554583. doi: 10.3389/fneur.2025.1554583 (PMC12037403; doi:10.3389/fneur.2025.1554583)
Supplement: Supplementary file 2 [file Data_Sheet_2.zip]

Archive with 5 entries (5 files):
- Supplementary Table.docx
- supplementary Appendix S1.docx
- supplementary Appendix S2.docx
- supplementary Appendix S3.docx
- Supplementary Figure.docx
